# Supplementary material for: Epigenome-wide association analysis of infant bronchiolitis severity: a multicenter prospective cohort study
Source: Nat Commun. 2023 Sep 7;14:5495. doi: 10.1038/s41467-023-41300-y (PMC10485022; doi:10.1038/s41467-023-41300-y)
Supplement: Supplementary file 4 — Supplementary Data 1 [file 41467_2023_41300_MOESM4_ESM.xlsx]

## Sheet: Sheet1
Supplementary Table 6. Cis-eQTM analysis of the available DMCs in the HELIX Project
CpG	TC	CpG_chr	CpG_pos	CpG_gene	TC_gene	log2FC	SE	P-value	FDR	sigPair
cg12896170	TC06001474.hg.1	chr6	28890069	TRIM27	TRIM27	-0.07	0.14	8.89×10-7	2.39×10-4	TRUE
cg09432792	TC16001128.hg.1	chr16	56352311	GNAO1	CES1	0.1	5.89	0.86	0.97	FALSE
cg09432792	TC16001129.hg.1	chr16	56352311	GNAO1	CES5A	0.01	0.59	0.8	0.97	FALSE
cg09432792	TC16001905.hg.1	chr16	56352311	GNAO1		-0.39	1.75	0.02	0.66	FALSE
cg09432792	TC16001573.hg.1	chr16	56352311	GNAO1		-0.06	1.33	0.64	0.97	FALSE
cg09432792	TC16001907.hg.1	chr16	56352311	GNAO1		0.17	2.05	0.41	0.88	FALSE
cg09432792	TC16001130.hg.1	chr16	56352311	GNAO1	LOC283856	-0.08	1.12	0.46	0.88	FALSE
cg09432792	TC16001906.hg.1	chr16	56352311	GNAO1		-0.07	0.65	0.28	0.87	FALSE
cg09432792	TC16000461.hg.1	chr16	56352311	GNAO1	GNAO1	0.01	1.23	0.92	0.97	FALSE
cg09432792	TC16001908.hg.1	chr16	56352311	GNAO1	DKFZP434H168	-0.11	1.44	0.46	0.88	FALSE
cg09432792	TC16001131.hg.1	chr16	56352311	GNAO1	DKFZP434H168	0.02	1.5	0.9	0.97	FALSE
cg09432792	TC16001574.hg.1	chr16	56352311	GNAO1	GNAO1	-0.11	1.95	0.57	0.97	FALSE
cg09432792	TC16001132.hg.1	chr16	56352311	GNAO1	AMFR	0.14	2.03	0.48	0.9	FALSE
cg09432792	TC16001133.hg.1	chr16	56352311	GNAO1	NUDT21	-0.01	1.74	0.94	0.97	FALSE
cg09432792	TC16000463.hg.1	chr16	56352311	GNAO1	OGFOD1	0.02	1.72	0.91	0.97	FALSE
cg09432792	TC16001134.hg.1	chr16	56352311	GNAO1	BBS2	-0.23	2.51	0.36	0.88	FALSE
cg09432792	TC16000464.hg.1	chr16	56352311	GNAO1	MT4	-0.06	1.73	0.75	0.97	FALSE
cg09432792	TC16000465.hg.1	chr16	56352311	GNAO1	MT3	-0.01	0.91	0.87	0.97	FALSE
cg09432792	TC16002034.hg.1	chr16	56352311	GNAO1	MT2A	0.48	6.39	0.45	0.88	FALSE
cg09432792	TC16001575.hg.1	chr16	56352311	GNAO1	MT1L	0.24	3.2	0.45	0.88	FALSE
cg09432792	TC16002075.hg.1	chr16	56352311	GNAO1	MT1L	-0.03	3.19	0.94	0.97	FALSE
cg09432792	TC16000468.hg.1	chr16	56352311	GNAO1	MT1E	0.5	2.84	0.08	0.75	FALSE
cg09432792	TC16002074.hg.1	chr16	56352311	GNAO1	MT1M	0.36	1.83	0.05	0.75	FALSE
cg09432792	TC16000469.hg.1	chr16	56352311	GNAO1	MT1JP	0.3	3	0.32	0.88	FALSE
cg09432792	TC16001576.hg.1	chr16	56352311	GNAO1	MT1JP	0.01	2.6	0.98	0.98	FALSE
cg09432792	TC16002035.hg.1	chr16	56352311	GNAO1	MT1A	-0.07	2.38	0.78	0.97	FALSE
cg09432792	TC16001577.hg.1	chr16	56352311	GNAO1		0.21	1.45	0.16	0.81	FALSE
cg09432792	TC16000470.hg.1	chr16	56352311	GNAO1	MT1DP	0.38	1.98	0.05	0.75	FALSE
cg09432792	TC16000471.hg.1	chr16	56352311	GNAO1		0.57	3.45	0.1	0.75	FALSE
cg09432792	TC16000472.hg.1	chr16	56352311	GNAO1	MT1B	0.2	2.49	0.42	0.88	FALSE
cg09432792	TC16000473.hg.1	chr16	56352311	GNAO1	MT1F	-0.37	4.63	0.42	0.88	FALSE
cg09432792	TC16001135.hg.1	chr16	56352311	GNAO1	MT1G	0.03	2.62	0.92	0.97	FALSE
cg09432792	TC16000474.hg.1	chr16	56352311	GNAO1	MT1H	0.07	3.01	0.81	0.97	FALSE
cg09432792	TC16000475.hg.1	chr16	56352311	GNAO1	MT1IP	-0.02	1.35	0.89	0.97	FALSE
cg09432792	TC16001578.hg.1	chr16	56352311	GNAO1	MT1IP	-0.02	1.42	0.87	0.97	FALSE
cg09432792	TC16000476.hg.1	chr16	56352311	GNAO1	MT1X	-0.14	2.88	0.63	0.97	FALSE
cg09432792	TC16000477.hg.1	chr16	56352311	GNAO1	NUP93	0.05	1.39	0.71	0.97	FALSE
cg09541576	TC02001796.hg.1	chr2	44873248	C2orf34		0.05	0.51	0.36	0.88	FALSE
cg09541576	TC02000274.hg.1	chr2	44873248	C2orf34	PPM1B	-0.02	0.19	0.22	0.84	FALSE
cg09541576	TC02001797.hg.1	chr2	44873248	C2orf34		0.02	0.38	0.53	0.96	FALSE
cg09541576	TC02004203.hg.1	chr2	44873248	C2orf34		0	0.28	0.91	0.97	FALSE
cg09541576	TC02000275.hg.1	chr2	44873248	C2orf34	SLC3A1	-0.04	0.12	0	0.24	FALSE
cg09541576	TC02001798.hg.1	chr2	44873248	C2orf34	PREPL	0.04	0.23	0.1	0.75	FALSE
cg09541576	TC02000276.hg.1	chr2	44873248	C2orf34	CAMKMT	0	0.19	0.95	0.97	FALSE
cg09541576	TC02003196.hg.1	chr2	44873248	C2orf34		0.01	0.73	0.91	0.97	FALSE
cg09541576	TC02001801.hg.1	chr2	44873248	C2orf34		0.05	0.43	0.22	0.84	FALSE
cg09541576	TC02004204.hg.1	chr2	44873248	C2orf34		0.02	0.22	0.46	0.88	FALSE
cg09541576	TC02003197.hg.1	chr2	44873248	C2orf34		0.05	0.38	0.23	0.84	FALSE
cg09541576	TC02004205.hg.1	chr2	44873248	C2orf34		0.02	0.47	0.67	0.97	FALSE
cg09541576	TC02001802.hg.1	chr2	44873248	C2orf34	LOC100130502	-0.01	0.12	0.35	0.88	FALSE
cg09541576	TC02004206.hg.1	chr2	44873248	C2orf34		-0.01	0.16	0.43	0.88	FALSE
cg09541576	TC02000277.hg.1	chr2	44873248	C2orf34	SIX3	-0.01	0.23	0.78	0.97	FALSE
cg09541576	TC02001803.hg.1	chr2	44873248	C2orf34	SIX3-AS1	0.02	0.28	0.5	0.91	FALSE
cg09541576	TC02004207.hg.1	chr2	44873248	C2orf34		0.04	0.26	0.16	0.81	FALSE
cg09541576	TC02004208.hg.1	chr2	44873248	C2orf34	SIX3	-0.06	0.25	0.02	0.66	FALSE
cg09541576	TC02000278.hg.1	chr2	44873248	C2orf34		0.02	0.28	0.4	0.88	FALSE
cg09541576	TC02003198.hg.1	chr2	44873248	C2orf34		0.04	0.26	0.1	0.75	FALSE
cg09541576	TC02003199.hg.1	chr2	44873248	C2orf34		0.04	0.39	0.31	0.88	FALSE
cg09541576	TC02001804.hg.1	chr2	44873248	C2orf34	SIX2	-0.03	0.34	0.34	0.88	FALSE
cg09541576	TC02001805.hg.1	chr2	44873248	C2orf34		0.01	0.23	0.57	0.97	FALSE
cg09541576	TC02004209.hg.1	chr2	44873248	C2orf34		0.01	0.23	0.56	0.97	FALSE
cg09541576	TC02003200.hg.1	chr2	44873248	C2orf34		-0.06	0.35	0.07	0.75	FALSE
cg09412707	TC04001091.hg.1	chr4	26085653			0.04	0.25	0.09	0.75	FALSE
cg09412707	TC04000177.hg.1	chr4	26085653			0.02	0.32	0.64	0.97	FALSE
cg09412707	TC04001943.hg.1	chr4	26085653			-0.02	0.3	0.46	0.88	FALSE
cg09412707	TC04000178.hg.1	chr4	26085653		SLC34A2	0	0.09	0.76	0.97	FALSE
cg09412707	TC04000179.hg.1	chr4	26085653			-0.03	0.33	0.34	0.88	FALSE
cg09412707	TC04000180.hg.1	chr4	26085653		SMIM20	0.01	0.21	0.71	0.97	FALSE
cg09412707	TC04001092.hg.1	chr4	26085653		SEL1L3	-0.17	0.58	0	0.24	FALSE
cg09412707	TC04001093.hg.1	chr4	26085653			-0.03	0.25	0.2	0.84	FALSE
cg09412707	TC04002497.hg.1	chr4	26085653			-0.03	0.19	0.08	0.75	FALSE
cg09412707	TC04001944.hg.1	chr4	26085653			-0.01	0.27	0.69	0.97	FALSE
cg09412707	TC04000181.hg.1	chr4	26085653		RBPJ	0.01	0.19	0.77	0.97	FALSE
cg09412707	TC04002498.hg.1	chr4	26085653			0	0.27	0.92	0.97	FALSE
cg09412707	TC04001945.hg.1	chr4	26085653		RBPJ	0.06	0.33	0.06	0.75	FALSE
cg09412707	TC04001946.hg.1	chr4	26085653		RBPJ	0.05	0.44	0.26	0.87	FALSE
cg09412707	TC04001095.hg.1	chr4	26085653		CCKAR	0	0.16	0.75	0.97	FALSE
cg09412707	TC04000182.hg.1	chr4	26085653		TBC1D19	-0.01	0.17	0.42	0.88	FALSE
cg15848159	TC04001353.hg.1	chr4	85791643	WDFY3		0	0.19	0.91	0.97	FALSE
cg15848159	TC04002619.hg.1	chr4	85791643	WDFY3		0	0.19	0.86	0.97	FALSE
cg15848159	TC04001354.hg.1	chr4	85791643	WDFY3	NKX6-1	0.01	0.09	0.36	0.88	FALSE
cg15848159	TC04000462.hg.1	chr4	85791643	WDFY3	CDS1	-0.01	0.08	0.23	0.84	FALSE
cg15848159	TC04000463.hg.1	chr4	85791643	WDFY3		0	0.24	0.85	0.97	FALSE
cg15848159	TC04001356.hg.1	chr4	85791643	WDFY3		-0.04	0.24	0.07	0.75	FALSE
cg15848159	TC04000464.hg.1	chr4	85791643	WDFY3	WDFY3-AS2	-0.02	0.1	0.02	0.66	FALSE
cg15848159	TC04002091.hg.1	chr4	85791643	WDFY3	WDFY3-AS2	-0.01	0.1	0.3	0.88	FALSE
cg15848159	TC04001355.hg.1	chr4	85791643	WDFY3	WDFY3	0	0.21	0.88	0.97	FALSE
cg15848159	TC04000465.hg.1	chr4	85791643	WDFY3		-0.02	0.19	0.24	0.84	FALSE
cg15848159	TC04002092.hg.1	chr4	85791643	WDFY3		0.01	0.17	0.74	0.97	FALSE
cg12547959	TC05000082.hg.1	chr5	14326153	TRIO		0.01	0.17	0.73	0.97	FALSE
cg12547959	TC05001171.hg.1	chr5	14326153	TRIO	DNAH5	0	0.03	0.66	0.97	FALSE
cg12547959	TC05002282.hg.1	chr5	14326153	TRIO		0.01	0.14	0.69	0.97	FALSE
cg12547959	TC05000083.hg.1	chr5	14326153	TRIO	TRIO	-0.02	0.1	0.11	0.75	FALSE
cg12547959	TC05002283.hg.1	chr5	14326153	TRIO	TRIO	-0.01	0.16	0.66	0.97	FALSE
cg12547959	TC05000084.hg.1	chr5	14326153	TRIO	FAM105A	0	0.17	0.89	0.97	FALSE
cg12547959	TC05000085.hg.1	chr5	14326153	TRIO		0.01	0.23	0.62	0.97	FALSE
cg12547959	TC05002284.hg.1	chr5	14326153	TRIO		0.02	0.25	0.46	0.88	FALSE
cg12547959	TC05002907.hg.1	chr5	14326153	TRIO		0	0.13	0.98	0.98	FALSE
cg12547959	TC05000086.hg.1	chr5	14326153	TRIO	OTULIN	-0.01	0.09	0.16	0.81	FALSE
cg12896170	TC06001440.hg.1	chr6	28890069	TRIM27	ZSCAN23	-0.01	0.16	0.6	0.97	FALSE
cg12896170	TC06000285.hg.1	chr6	28890069	TRIM27	COX11P1	-0.04	0.26	0.09	0.75	FALSE
cg12896170	TC06001442.hg.1	chr6	28890069	TRIM27		-0.03	0.18	0.13	0.81	FALSE
cg12896170	TC06000286.hg.1	chr6	28890069	TRIM27	GPX5	0.01	0.11	0.24	0.84	FALSE
cg12896170	TC06001444.hg.1	chr6	28890069	TRIM27	GPX6	0	0.12	0.71	0.97	FALSE
cg12896170	TC06000288.hg.1	chr6	28890069	TRIM27		0	0.16	0.81	0.97	FALSE
cg12896170	TC06002673.hg.1	chr6	28890069	TRIM27		-0.01	0.17	0.37	0.88	FALSE
cg12896170	TC06001447.hg.1	chr6	28890069	TRIM27		-0.06	0.22	0.01	0.32	FALSE
cg12896170	TC06002674.hg.1	chr6	28890069	TRIM27		0.04	0.2	0.04	0.75	FALSE
cg12896170	TC06001446.hg.1	chr6	28890069	TRIM27	ZBED9	-0.01	0.09	0.22	0.84	FALSE
cg12896170	TC06000290.hg.1	chr6	28890069	TRIM27		0	0.14	0.88	0.97	FALSE
cg12896170	TC06001450.hg.1	chr6	28890069	TRIM27		0.03	0.18	0.14	0.81	FALSE
cg12896170	TC06003558.hg.1	chr6	28890069	TRIM27		0.01	0.17	0.53	0.96	FALSE
cg12896170	TC06001451.hg.1	chr6	28890069	TRIM27		0	0.12	0.94	0.97	FALSE
cg12896170	TC06000291.hg.1	chr6	28890069	TRIM27		-0.01	0.12	0.38	0.88	FALSE
cg12896170	TC06000292.hg.1	chr6	28890069	TRIM27		0.01	0.1	0.24	0.84	FALSE
cg12896170	TC06000293.hg.1	chr6	28890069	TRIM27		-0.02	0.18	0.35	0.88	FALSE
cg12896170	TC06001455.hg.1	chr6	28890069	TRIM27		-0.03	0.23	0.16	0.81	FALSE
cg12896170	TC06001456.hg.1	chr6	28890069	TRIM27		-0.01	0.18	0.67	0.97	FALSE
cg12896170	TC06000295.hg.1	chr6	28890069	TRIM27		-0.03	0.22	0.19	0.84	FALSE
cg12896170	TC06003559.hg.1	chr6	28890069	TRIM27		0.02	0.18	0.38	0.88	FALSE
cg12896170	TC06001458.hg.1	chr6	28890069	TRIM27		0.02	0.18	0.26	0.87	FALSE
cg12896170	TC06001459.hg.1	chr6	28890069	TRIM27		-0.02	0.2	0.41	0.88	FALSE
cg12896170	TC06000296.hg.1	chr6	28890069	TRIM27		0.01	0.23	0.68	0.97	FALSE
cg12896170	TC06000297.hg.1	chr6	28890069	TRIM27		0	0.16	0.78	0.97	FALSE
cg12896170	TC06001460.hg.1	chr6	28890069	TRIM27		0.02	0.16	0.13	0.79	FALSE
cg12896170	TC06003560.hg.1	chr6	28890069	TRIM27		-0.02	0.2	0.22	0.84	FALSE
cg12896170	TC06001461.hg.1	chr6	28890069	TRIM27		-0.02	0.15	0.28	0.88	FALSE
cg12896170	TC06001462.hg.1	chr6	28890069	TRIM27		0.03	0.24	0.21	0.84	FALSE
cg12896170	TC06001463.hg.1	chr6	28890069	TRIM27		0	0.12	0.78	0.97	FALSE
cg12896170	TC06001464.hg.1	chr6	28890069	TRIM27		0	0.12	0.91	0.97	FALSE
cg12896170	TC06001465.hg.1	chr6	28890069	TRIM27		-0.01	0.21	0.55	0.97	FALSE
cg12896170	TC06001466.hg.1	chr6	28890069	TRIM27		0.01	0.15	0.43	0.88	FALSE
cg12896170	TC06001467.hg.1	chr6	28890069	TRIM27		-0.01	0.17	0.44	0.88	FALSE
cg12896170	TC06001470.hg.1	chr6	28890069	TRIM27		0.01	0.11	0.6	0.97	FALSE
cg12896170	TC06001469.hg.1	chr6	28890069	TRIM27		-0.02	0.18	0.39	0.88	FALSE
cg12896170	TC06003561.hg.1	chr6	28890069	TRIM27		0.01	0.16	0.74	0.97	FALSE
cg12896170	TC06001471.hg.1	chr6	28890069	TRIM27	LINC01623	0	0.26	0.98	0.98	FALSE
cg12896170	TC06003562.hg.1	chr6	28890069	TRIM27		-0.02	0.22	0.47	0.88	FALSE
cg12896170	TC06001472.hg.1	chr6	28890069	TRIM27		0.01	0.11	0.6	0.97	FALSE
cg12896170	TC06001473.hg.1	chr6	28890069	TRIM27		0	0.15	0.74	0.97	FALSE
cg12896170	TC06000299.hg.1	chr6	28890069	TRIM27	HCG14	0.01	0.19	0.46	0.88	FALSE
cg12896170	TC06002675.hg.1	chr6	28890069	TRIM27		0	0.19	0.86	0.97	FALSE
cg12896170	TC06000300.hg.1	chr6	28890069	TRIM27		0.01	0.21	0.79	0.97	FALSE
cg12896170	TC06000301.hg.1	chr6	28890069	TRIM27		-0.02	0.19	0.4	0.88	FALSE
cg12896170	TC06001475.hg.1	chr6	28890069	TRIM27		0.03	0.16	0.08	0.75	FALSE
cg12896170	TC06001476.hg.1	chr6	28890069	TRIM27		-0.02	0.23	0.35	0.88	FALSE
cg12896170	TC06000302.hg.1	chr6	28890069	TRIM27		0	0.14	0.93	0.97	FALSE
cg12896170	TC06000303.hg.1	chr6	28890069	TRIM27		-0.01	0.13	0.28	0.87	FALSE
cg12896170	TC06003563.hg.1	chr6	28890069	TRIM27		-0.03	0.24	0.24	0.84	FALSE
cg12896170	TC06000304.hg.1	chr6	28890069	TRIM27		-0.04	0.19	0.02	0.66	FALSE
cg12896170	TC06001477.hg.1	chr6	28890069	TRIM27		-0.01	0.13	0.28	0.87	FALSE
cg12896170	TC06001478.hg.1	chr6	28890069	TRIM27		0.03	0.24	0.21	0.84	FALSE
cg12896170	TC06000305.hg.1	chr6	28890069	TRIM27		-0.02	0.18	0.41	0.88	FALSE
cg12896170	TC06002676.hg.1	chr6	28890069	TRIM27		0.01	0.09	0.16	0.81	FALSE
cg12896170	TC06000307.hg.1	chr6	28890069	TRIM27		-0.03	0.2	0.14	0.81	FALSE
cg12896170	TC06001479.hg.1	chr6	28890069	TRIM27	ZNF311	-0.01	0.09	0.2	0.84	FALSE
cg12896170	TC06003564.hg.1	chr6	28890069	TRIM27		0	0.19	0.96	0.97	FALSE
cg12896170	TC06000308.hg.1	chr6	28890069	TRIM27	LOC100129636	0.01	0.16	0.67	0.97	FALSE
cg12896170	TC06001480.hg.1	chr6	28890069	TRIM27	OR2W1	0.01	0.25	0.68	0.97	FALSE
cg12896170	TC06001481.hg.1	chr6	28890069	TRIM27	OR2B3	0.03	0.21	0.11	0.75	FALSE
cg12896170	TC06002678.hg.1	chr6	28890069	TRIM27		-0.01	0.19	0.66	0.97	FALSE
cg12896170	TC06000309.hg.1	chr6	28890069	TRIM27	OR2J1	0	0.2	0.94	0.97	FALSE
cg12896170	TC06000310.hg.1	chr6	28890069	TRIM27	OR2J3	-0.02	0.26	0.55	0.97	FALSE
cg12896170	TC06000311.hg.1	chr6	28890069	TRIM27		0.01	0.2	0.61	0.97	FALSE
cg12896170	TC06002679.hg.1	chr6	28890069	TRIM27		0	0.22	0.88	0.97	FALSE
cg12896170	TC06003565.hg.1	chr6	28890069	TRIM27		0.03	0.16	0.08	0.75	FALSE
cg12896170	TC06000312.hg.1	chr6	28890069	TRIM27	OR2J2	0	0.22	0.87	0.97	FALSE
cg12896170	TC06002681.hg.1	chr6	28890069	TRIM27		0.02	0.21	0.24	0.84	FALSE
cg12896170	TC06000313.hg.1	chr6	28890069	TRIM27		0.02	0.22	0.47	0.89	FALSE
cg12896170	TC06002682.hg.1	chr6	28890069	TRIM27		0	0.22	0.94	0.97	FALSE
cg12896170	TC06000314.hg.1	chr6	28890069	TRIM27	OR14J1	0.01	0.23	0.76	0.97	FALSE
cg12896170	TC06000315.hg.1	chr6	28890069	TRIM27	OR12D2	-0.01	0.19	0.66	0.97	FALSE
cg12896170	TC06004147.hg.1	chr6	28890069	TRIM27	OR5V1	0.02	0.26	0.37	0.88	FALSE
Abbreviations: CpG, cytosine-phosphate-guanine; chr, chromosome; FDR, false discovery rate; pos: position; SE, standard error; TC, transcript cluster.
All results were from the HELIX project. No statistical test was conducted in the current study. The analysis from the HELIX project was adjusted for multiple comparisons using the Benjamini-Hochberg FDR method.
